# Supplementary material for: Idiopathic True Aneurysms of the Brachial Artery: A Short Case Series and Scoping Review
Source: J Clin Med. 2025 Dec 30;15(1):295. doi: 10.3390/jcm15010295 (PMC12786511; doi:10.3390/jcm15010295)
Supplement: Supplementary file 1 [file jcm-15-00295-s001.zip]

Archive with 1 entries (1 files):
- jcm-4052903-supplementary.pdf
